# Supplementary material for: Learning a generalized graph transformer for protein function prediction in dissimilar sequences
Source: Gigascience. 2024 Dec 5;13:giae093. doi: 10.1093/gigascience/giae093 (PMC11734293; doi:10.1093/gigascience/giae093)
Supplement: giae093_Supplementary_Files [file giae093_supplementary_files.zip]

Archive with 2 entries (2 files):
- GALA_SI_revision_3.pdf
- supplementary_information.tex
